# Supplementary material for: Scaling and mechanical optimality of bristled wings in microinsects
Source: Proc Natl Acad Sci U S A. 2025 Aug 22;122(34):e2506403122. doi: 10.1073/pnas.2506403122 (PMC12403095; doi:10.1073/pnas.2506403122)
Supplement: Supplementary file 2 — Dataset S01 (XLSX) [file pnas.2506403122.sd01.xlsx]

## Sheet: Morphometrics & kinematics
Species	Family	Number of wings for morphometrics	Wing morphometrics or photos source	Body length (Lb), mm	Body length or photo source	Wing Length (R), mm	Blade width (hp), mm	Wing area (Atotal), mm2	Part of wing area occupied by setae, %	Aspect ratio (AR)	Dimensionless radius of 2nd moment of area (R2/R)	Mean chord length (c), mm	Number of setae (N)	Setae density in middle length area, µm/setae	Setae density at fringe edge, µm/setae	Diameter of setae stem (D), µm	Diameter of setae with outgrowth (Doutgr), µm	Aerodynamic effective setae diameter (Deff), µm	Average gap width in the middle (G), µm	Average gap width at fringe edge, µm	G/Deff	Wingbeat frequency (f), Hz	Duration of power strokes in cycle (t/T)	Average wing speed at Rg during power stroke, m/s	Gap Reynolds number (ReG)	Gap Reynolds number at wing edge	Wing deformation gange (Δʎ), deg	Wingbeats reconstructed in 3D	Average wing speed at Rg (U), m/s	Max wing speed at Rg (U), m/s	U max / U cycle averaged
Acrotrichis grandicollis (Mannerheim, 1844)	Ptiliidae: Ptiliinae	9	Original data	1.03	10.1016/j.asd.2019.01.003	1.25	0.089	0.79	89.8	2.06	0.6	0.632	254	8.7	12.7	1.05	2.63	1.71	7.04	10.97	4.11	179	0.67	1.26	0.58	0.91	11.4
Acrotrichis intermedia (Gillmeister, 1845)	Ptiliidae: Ptiliinae	11	Original data	1.3	10.1016/j.asd.2019.01.003	1.41	0.096	0.998	90.6	1.99	0.6	0.708	238	10.3	14.8	1.52	3.22	2.23	8.03	12.6	3.6	140	0.68	1.08	0.57	0.89	13
Acrotrichis sericans (Heer, 1841)	Ptiliidae: Ptiliinae	10	Original data	0.8	10.1016/j.asd.2019.01.003	0.984	0.075	0.499	90.1	1.92	0.59	0.507	193	8.7	13.1	0.99	3.07	1.86	6.82	11.25	3.67	209	0.66	1.16	0.52	0.86	12.6	7	1.37	1.91743	1.62
Cylindrosella sp. (Barber, 1924)	Ptiliidae: Ptiliinae	8	Original data	0.39	10.1016/j.asd.2019.01.001	0.431	0.013	0.077	95.5	2.33	0.68	0.177	37	14.9	23.2	0.62	2.02	1.21	13.7	22	11.36	164	0.56	0.53	0.48	0.77	5.6	10	0.44	0.8892	2.04
Limulosella waspucensis (Hall, 1999)	Ptiliidae: Ptiliinae	8	Original data	0.35	10.1016/j.asd.2019.01.001	0.522	0.017	0.118	95.2	2.27	0.66	0.225	45	14.4	22.5	0.74	2.16	1.33	13.09	21.12	9.81	165	0.6	0.6	0.51	0.83	6.9	6	0.52	1.02923	1.96
Micado sp.	Ptiliidae: Ptiliinae	10	Original data	0.46	10.1016/j.asd.2019.01.001	0.655	0.028	0.207	94.4	2.05	0.63	0.316	66	15.6	24.4	0.68	2.17	1.31	14.26	23.12	10.92	164	0.62	0.68	0.64	1.03	5.4	10	0.52	1.0517	1.99
Nanosella sp.	Ptiliidae: Ptiliinae	10	Original data	0.43	10.1016/j.asd.2019.01.001	0.559	0.02	0.136	94.6	2.28	0.66	0.243	54	13.2	20	0.71	1.84	1.18	12.06	18.82	10.2	164	0.59	0.64	0.51	0.79	4.7	9	0.57	1.05937	1.84
Nephanes titan (Newman, 1834)	Ptiliidae: Ptiliinae	9	Original data	0.55	10.1016/j.asd.2019.01.003	0.671	0.043	0.22	91.6	2.06	0.63	0.327	99	10.3	16.2	1.05	1.96	1.43	8.87	14.77	6.2	210	0.65	0.86	0.5	0.83	7	3	1.12	1.739	1.76
Paratuposa placentis (Deane, 1931)	Ptiliidae: Ptiliinae	10	Original data	0.395	10.1038/s41586-021-04303-7	0.491	0.014	0.118	96	2.05	0.64	0.241	44	14.5	22.7	0.87	2.87	1.71	12.79	20.96	7.47	184	0.64	0.57	0.48	0.78	5.9	10	0.5	0.9079	1.86
Primorskiella аnodonta (Polilov, 2008)	Ptiliidae: Ptiliinae	13	Original data	0.49	10.1016/j.asd.2019.01.003	0.559	0.022	0.157	94.8	2.03	0.63	0.28	52	14.1	22.3	0.96	2.61	1.65	12.5	20.64	7.6	169	0.62	0.6	0.49	0.81	5.8
Ptenidium pusillum (Gyllenhal, 1808)	Ptiliidae: Ptiliinae	3	Original data	1	10.1016/j.asd.2019.01.003	1.262	0.071	0.763	91.9	2.11	0.61	0.605	189	12.3	18.1	1.59	4.17	2.66	9.64	15.44	3.62
Scydosella musawasensis (Hall, 1999)	Ptiliidae: Ptiliinae	6	Original data	0.34	10.1016/j.asd.2019.01.003	0.37	0.01	0.061	95.8	2.29	0.67	0.166	35	12.8	19.8	0.72	2.11	1.3	11.53	18.49	8.86
Motschulskium sinuatocolle (Matthews, 1872)	Ptiliidae: Nossidiinae	2	Original data	1.2	10.1016/j.asd.2019.01.003	1.982	0.257	1.131	66.7	3.48	0.58	0.57	300	10.6	12.3	1.8	4.91	3.1	7.52	9.2	2.43
Nossidium pilosellum (Marsham, 1802)	Ptiliidae: Nossidiinae	1	Original data	1.1	10.1016/j.asd.2019.01.003	1.916	0.321	1.077	56.7	3.41	0.61	0.562	315	9.8	11.3	1.83	5.24	3.26	6.55	8.02	2.01
Sindosium sp.	Ptiliidae: Nossidiinae	2	Original data	1.09	10.1016/j.asd.2019.01.003	1.864	0.195	1.088	77.2	3.2	0.62	0.584	199	13.4	17	1.96	4.16	2.88	10.53	14.08	3.66
Оchtebius sp.	Hydraenidae	10	Original data	1.233	Original data	1.677		0.786	12.9	3.54	0.61	0.469
Limnebius atomus (Duftschmid, 1805)	Hydraenidae	6	Original data	1.3	10.1016/j.asd.2019.01.003	1.635		0.76	14.2	3.52		0.465
Limnebius parvulus (Herbst, 1797)	Hydraenidae	2	Original data	2.1	Original data	2.647		1.919	9.4	3.52	0.59	0.725
Hydraena riparia(Kugelann, 1794)	Hydraenidae	7	Original data	2.3	10.1016/j.asd.2019.01.003	2.315		1.14	9.8	4.14		0.492
Dinaraeasp.	Staphylinidae	10	Original data	4.88	Original data	1.87		1.152	4.1	3.04	0.58	0.616										168
Gyrophaena sp.	Staphylinidae	9	Original data	2.76	Original data	1.612		1.116	8.4	2.39	0.59	0.692										170
Staphylinidae sp. 1	Staphylinidae	8	Original data	0.65	Original data	0.87		0.297	17.1	2.59	0.62	0.342										273
Staphylinidae sp. 2	Staphylinidae	18	Original data	5.25	Original data	4.18		5.451	5.7	3.17	0.56	1.304
Colon sp.	Leiodidae	1	doi: 10.3161/00034541ANZ2021.71.3.001			3.16		2.713	0	3.68	0.59	0.859
Hydraena sp.	Hydraenidae	1	doi: 10.3161/00034541ANZ2021.71.3.001			2.23		1.247	7.1	3.99	0.59	0.559
Parhydraenidae sp.	Hydraenidae	1	doi: 10.3161/00034541ANZ2021.71.3.001			1.48		0.634	8.9	3.46	0.59	0.428
Tympanogaster sp.	Hydraenidae	1	doi: 10.3161/00034541ANZ2021.71.3.001			2.25		1.213	7.4	4.17	0.6	0.539
Saphophagus minutus Sharp	Jacobsonidae	1	doi: 10.3161/00034541ANZ2021.71.3.001			2.06		0.981	15.2	4.33	0.63	0.476
Sarothrias lawrencei Lobi &Burkhardt	Jacobsonidae	1	doi: 10.3161/00034541ANZ2021.71.3.001	2	Háva J., Löbl I. (2005). A world catalogue of the family Jacobsoniidae	2.3		1.159	21.6	4.57	0.62	0.504
Agyrtodes tasmanicus Zwick	Leiodidae	1	doi: 10.3161/00034541ANZ2021.71.3.001	2.3	https://www.gbif.org/occurrence/1653485065	3.75		3.676	0	3.83	0.58	0.98
Anisotoma basalis (LeConte)	Leiodidae	1	doi: 10.3161/00034541ANZ2021.71.3.001	3.1	https://www.gbif.org/occurrence/1416334724	3.9		4.292	0	3.54	0.58	1.101
Eublackburnella sp.	Leiodidae	1	doi: 10.3161/00034541ANZ2021.71.3.001			4.67		5.668	0	3.85	0.54	1.214
Neopelatops sp.	Leiodidae	1	doi: 10.3161/00034541ANZ2021.71.3.001			3.73		3.846	0	3.62	0.56	1.031
Platycholeus leptinoides (Crotch)	Leiodidae	1	doi: 10.3161/00034541ANZ2021.71.3.001			3.77		3.432	0	4.14	0.58	0.91
Apatetica sp.	Staphylinidae	1	doi: 10.3161/00034541ANZ2021.71.3.001			4.87		7.186	0	3.3	0.54	1.475
Austrolophrum australe (Fauvel)	Staphylinidae	1	doi: 10.3161/00034541ANZ2021.71.3.001			3.91		4.69	3.2	3.26	0.57	1.2
Glypholoma rotundulum Thayer & Newton	Staphylinidae	1	doi: 10.3161/00034541ANZ2021.71.3.001	2	https://www.gbif.org/occurrence/2562119120	3.64		3.992	4.2	3.32	0.57	1.097
Renardia sp.	Staphylinidae	1	doi: 10.3161/00034541ANZ2021.71.3.001			2.52		2.001	6.9	3.17	0.58	0.794

## Sheet: Wingbeat frequency
Family	Species	Median frequency	N recordings	N wingbeats
Ptiliidae	Acrotrichis grandicollis	179	25	79
Ptiliidae	Acrotrichis intermedia	140	11	41
Ptiliidae	Acrotrichis sericans	209	41	151
Ptiliidae	Cylindrosella sp.	164	15	192
Ptiliidae	Limulosella sp.	165	12	114
Ptiliidae	Micado sp.	164	9	95
Ptiliidae	Nanosella sp.	164	6	79
Ptiliidae	Nephanes titan	210	44	169
Ptiliidae	Paratuposa placentis	184	12	84
Ptiliidae	Primorskiella аnodonta	169	26	146
Staphylinidae	Dinaraea sp.	168	19	122
Staphylinidae	Gyrophaena sp.	170	20	190
Staphylinidae	Staphylinidae gen.	273	6	190
Silphidae	Nicrophorus vespillo	84	6	56
Staphylinidae	Ocypus sp.	70	2	25

## Sheet: Deformations Ptiliidae
Species	N Downstroke	N Upstroke	Deformation downstr, deg	Deformation upstr, deg	Deformation range, deg
Acrotrichis grandicollis	9	10	7.4	3.97	11.37
Acrotrichis intermedia	13	7	9.26154	3.74286	13.0044
Acrotrichis sericans	53	49	8.33774	4.26531	12.603
Cylindrosella	51	39	4.93333	0.682051	5.61538
Limulosella	38	30	6.54474	0.32	6.86474
Mikado	15	15	4.22	1.2	5.42
Nanosella	23	20	3.55217	1.17	4.72217
Nephanes titan	15	18	4.91333	2.06667	6.98
Paratuposa placentis	39	22	4.97692	0.968182	5.9451
Primorskiella anadonta	18	13	4.91667	0.876923	5.79359
