# Supplementary material for: Scaling and mechanical optimality of bristled wings in microinsects
Source: Proc Natl Acad Sci U S A. 2025 Aug 22;122(34):e2506403122. doi: 10.1073/pnas.2506403122 (PMC12403095; doi:10.1073/pnas.2506403122)
Supplement: Supplementary file 3 — Dataset S02 (XLSX) [file pnas.2506403122.sd02.xlsx]

## Sheet: Mymaridae morphometrics
Species	N wings	Wing Length (R), mm	Number of setae	Radius of gyration (Rg)	Part of wing area occupied by setae, %	Gap (G), µm	G/R	Diameter of setae (D), µm	D/R	Source
Acmopolynema capeyorki	1	1.29	116	0.686977	44.7135	15.8183	0.0122622			2007 Lin
Acmopolynema immaculatum	1	1.321	116	0.67676	28.557	15.5826	0.0117961			2020 Huber
Acmopolynema varium	1	1.618	117	0.688813	43.4481	17.7866	0.010993			2020 Huber
Alaptus sp.	1	0.598	53	0.694649	79.7516	15.4971	0.0259149			2020 Huber
Alaptus spp.	1	0.575	48	0.696	76.8645	16.5138	0.0287197			2007 Lin
Allanagrus spp.	1	0.801	96	0.690637	52.0227	10.7947	0.0134766	2.44	0.00304619	2007 Lin
Anagroidea boweni	1	0.64	71	0.680156	41.3519	11.4436	0.0178806			2020 Huber
Anagrus spp.	1	0.694	66	0.689481	81.0332	14.22	0.0204899			2007 Lin
Anaphes spp.	1	1.177	136	0.674511	37.1016	12.1067	0.010286			2007 Lin
Arescon sp.	1	0.64	58	0.699531	73.7981	13.3035	0.0207867			2007 Lin
Arescon sp.	1	0.535	62	0.694393	68.379	11.9713	0.0223763			2020 Huber
Australomymar spp	1	1.612	132	0.669975	27.7051	15.7271	0.00975627			2007 Lin
Boudiennyia sp.	1	1.382	132	0.675181	34.5408	15.7187	0.0113739			2007 Lin
Callodicopus floridanus	1	0.72	63	0.696389	79.3071	14.8863	0.0206754			2020 Huber
Camptoptera sp.	1	0.717	49	0.717992	86.7942	18.3135	0.0255419			2020 Huber
Camptopteroides dorothea	1	0.864	75	0.684375	70.0276	14.7014	0.0170155			2020 Huber
Camptopteroides spp.	1	1.357	105	0.66028	81.0209	17.4668	0.0128716			2007 Lin
Caraphractus cinctus	1	1.213	83	0.67972	60.1151	23.6116	0.0194654			2020 Huber
Ceratanaphes sp.	1	0.984	85	0.692785	53.2336	15.0274	0.0152717			2007 Lin
Cleruchoides noackae	1	0.894	83	0.677293	76.2917	14.6256	0.0163597	1.6	0.00178971	2007 Lin
Cleruchus sp.	1	0.569	34	0.704921	80.7212	18.1636	0.031922			2020 Huber
Cleruchus spp	1	0.821	53	0.671864	72.6468	18.1192	0.0220697			2007 Lin
Cnecomymar sp.	1	1.614	102	0.702169	58.6515	23.2886	0.0144291			2020 Huber
Dicopomorpha sp2	1	0.537	56	0.690503	81.0853	13.4282	0.0250059			2020 Huber
Dicopomorpha spp.	1	0.533	46	0.691557	80.9847	13.8822	0.0260454	0.74	0.00138837	2007 Lin
Dicopus sp.	1	0.681	75	0.718796	90.6847	11.8709	0.0174316			2020 Huber
Dicopus spp	1	0.622	41	0.714309	88.3562	18.8875	0.0303658			2007 Lin
Dorya spp	1	0.747	86	0.68166	60.41	11.1571	0.0149358			2007 Lin
Erythmelus	1	0.794	68	0.680479	67.2673	15.9157	0.0200449			2020 Huber
Erythmelus spp	1	0.737	52	0.665536	56.6119	18.8	0.0255088			2007 Lin
Gastrogonatocerus sp.	1	0.787	84	0.677891	42.8109	12.6102	0.0160232			2020 Huber
Gonatocerus, sulphuripes group spp	1	1.06	97	0.676415	35.5731	13.9182	0.0131304			2007 Lin
Himopolynema spp	1	0.577	64	0.69844	50.4425	11.1151	0.0192636			2007 Lin
Kalopolynema ema	1	0.703	67	0.68862	69.84	13.5174	0.0192282			2020 Huber
Kikiki sp.	1	0.491	38	0.679837	89.8848	17.4541	0.035548			2007 Lin
Krokella fera	1	0.663	68	0.704676	51.0106	12.4769	0.0188188			2020 Huber
Litus sp. probably cynipseus	1	0.946	64	0.680233	88.413	18.6278	0.0196911			2020 Huber
Lymaenon pygmaeus	1	0.765	89	0.673856	28.1658	11.2415	0.0146947			2020 Huber
Macrocamptoptera metotarsa	1	1.538	129	0.679064	65.7616	15.2863	0.0099391			2020 Huber
Mimalaptus spp	1	0.845	68	0.686391	82.4454	16.5582	0.0195955	1.98	0.0023432	2007 Lin
Myrmecomymar sp.	1	0.954	81	0.68805	64.2919	14.6387	0.0153446			2007 Lin
Neostethynium americanum	1	0.671	61	0.697019	60.9499	13.1508	0.0195989			2020 Huber
Omyomymar sp.	1	0.637	64	0.679435	67.9814	11.7421	0.0184334			2007 Lin
Omyomymar sp.	1	0.772	66	0.691062	69.3512	15.5092	0.0200897			2020 Huber
Palaeoneura	1	2.053	129	0.685826	49.086	24.4879	0.0119279			2007 Lin
Palaeoneura mymaripennis	1	0.962	64	0.699792	76.2957	21.1381	0.0219731			2020 Huber
Palaeoneura sophoniae	1	1.005	78	0.715025	66.7048	16.3513	0.0162699			2020 Huber
Palaeoneura spp	1	0.802	77	0.708354	64.6099	13.2092	0.0164703			2007 Lin
Paracmotemnus spp	1	0.832	66	0.69363	76.164	14.7469	0.0177247			2007 Lin
Platystethynium sp.	1	0.692	55	0.702457	74	14.5083	0.0209658			2020 Huber
Polynema saga	1	0.699	57	0.68598	68.2969	16.6509	0.023821			2007 Lin
Polynemoidea varicornis	1	1.904	165	0.665861	44.3222	16.0143	0.00841089			2007 Lin
Prionaphes sp.	1	0.777	78	0.667696	55.5946	13.3338	0.0171606	1.65	0.00212355	2007 Lin
Prionaphes sp2	1	0.618	74	0.680259	44.9511	10.6534	0.0172386			2007 Lin
Pseudanaphes sp.	1	1.521	130	0.654701	22.3	16.4271	0.0108002			2007 Lin
Ptilomymar sp.	1	0.993	61	0.693756	73.032	24.78	0.0249547			2007 Lin
Ptilomymar sp.	1	0.884	47	0.700113	74.8751	23.187	0.0262296			2020 Huber
Schizophragma bicolor	1	0.533	65	0.694184	56.6624	10.568	0.0198273			2020 Huber
Schizophragma sp.	1	0.581	76	0.687091	42.2195	9.17733	0.0157958	0.83	0.00142857	2007 Lin
Stephanocampta xanthogaster	1	0.604	52	0.695033	79.5455	15.2225	0.0252029			2020 Huber
Stephanodes sp.	1	1.279	105	0.675528	34.5291	15.8231	0.0123714			2007 Lin
Stethynium spp	1	0.749	109	0.695995	53.602	9.17454	0.012249			2007 Lin
